# Supplementary material for: The Dissociation of Latrophilin Fragments by Perfluorooctanoic Acid (PFOA) Inhibits LTXN4C-Induced Neurotransmitter Release
Source: Toxins (Basel). 2025 Jul 20;17(7):359. doi: 10.3390/toxins17070359 (PMC12300799; doi:10.3390/toxins17070359)
Supplement: Supplementary file 1 [file toxins-17-00359-s001.zip]

Archive with 1 entries (1 files):
- toxins-3751210-supplementary.pdf
